# Supplementary material for: Alternating Current Field Effects in Atomically Ferroelectric Ultrathin Films
Source: Materials (Basel). 2022 Mar 29;15(7):2506. doi: 10.3390/ma15072506 (PMC8999760; doi:10.3390/ma15072506)
Supplement: Supplementary file 1 [file materials-15-02506-s001.zip]

Archive with 1 entries (1 files):
- materials-1618211-supplementary.pdf
